# Supplementary material for: Peptidoglycan-Chi3l1 interaction shapes gut microbiota in intestinal mucus layer
Source: eLife. 2024 Oct 7;13:RP92994. doi: 10.7554/eLife.92994 (PMC11458176; doi:10.7554/eLife.92994)
Supplement: Figure 1—source data 1. [file elife-92994-fig1-data1.zip]

Archive with 2 entries (2 files):
- Figure 1-source data 1.pdf
- __MACOSX/._Figure 1-source data 1.pdf
