# Supplementary material for: Peptidoglycan-Chi3l1 interaction shapes gut microbiota in intestinal mucus layer
Source: eLife. 2024 Oct 7;13:RP92994. doi: 10.7554/eLife.92994 (PMC11458176; doi:10.7554/eLife.92994)
Supplement: Figure 1—source data 2. [file elife-92994-fig1-data2.zip]

Archive with 16 entries (16 files):
- Figure 1C-1.tif
- __MACOSX/._Figure 1C-1.tif
- Figure 1C-2.tif
- __MACOSX/._Figure 1C-2.tif
- Figure 1D-1.tif
- __MACOSX/._Figure 1D-1.tif
- Figure 1D-2.tif
- __MACOSX/._Figure 1D-2.tif
- Figure 1E-1.tif
- __MACOSX/._Figure 1E-1.tif
- Figure 1E-2.tif
- __MACOSX/._Figure 1E-2.tif
- Figure 1F-1.tif
- __MACOSX/._Figure 1F-1.tif
- Figure 1F-2.tif
- __MACOSX/._Figure 1F-2.tif
