# Supplementary material for: Peptidoglycan-Chi3l1 interaction shapes gut microbiota in intestinal mucus layer
Source: eLife. 2024 Oct 7;13:RP92994. doi: 10.7554/eLife.92994 (PMC11458176; doi:10.7554/eLife.92994)
Supplement: Figure 2—source data 2. [file elife-92994-fig2-data2.zip]

Archive with 7 entries (6 files):
- Figure 2-source data 2/
- Figure 2-source data 2/Figure 2B.tif
- Figure 2-source data 2/Figure 2C-1.tif
- Figure 2-source data 2/Figure 2C-2.tif
- Figure 2-source data 2/Figure 2D.tif
- Figure 2-source data 2/Figure 2E-1.tif
- Figure 2-source data 2/Figure 2E-2.tif
