# Supplementary material for: Peptidoglycan-Chi3l1 interaction shapes gut microbiota in intestinal mucus layer
Source: eLife. 2024 Oct 7;13:RP92994. doi: 10.7554/eLife.92994 (PMC11458176; doi:10.7554/eLife.92994)
Supplement: Figure 4—source data 2. [file elife-92994-fig4-data2.zip]

Archive with 6 entries (5 files):
- Figure 4-source data 2/
- Figure 4-source data 2/Figure4C-1.tif
- Figure 4-source data 2/Figure4C-2.tif
- Figure 4-source data 2/Figure4D-1.tif
- Figure 4-source data 2/Figure4D-2-1.jpg
- Figure 4-source data 2/Figure4D-2.jpg
